# Supplementary material for: The Effects of Salicyluric Acid, the Main Metabolite of Aspirin, on Lipid Peroxidation Induced by Iron and Copper Ions in a Lipid Membrane Model
Source: Int J Mol Sci. 2026 Jan 26;27(3):1216. doi: 10.3390/ijms27031216 (PMC12898443; doi:10.3390/ijms27031216)
Supplement: Supplementary file 1 [file ijms-27-01216-s001.zip]

Archive with 1 entries (1 files):
- ijms-4053975-supplementary.pdf
